# Supplementary material for: Vascular variants in seed plants—a developmental perspective
Source: AoB Plants. 2023 Jul 12;15(4):plad036. doi: 10.1093/aobpla/plad036 (PMC10355320; doi:10.1093/aobpla/plad036)
Supplement: plad036_suppl_Supplementary_Tables [file plad036_suppl_supplementary_tables.xlsx]

## Sheet: Title page
AoB Plants Supporting Information
Article title: Vascular variants in seed plants – a developmental perspective
Authors: Israel L. Cunha Neto
Article acceptance date: 06/02/2023
Table S1. List of terms used to describe vascular variants in different languages.
Table S2. Glossary of vascular variants.
Table S3. List of anatomical patterns distributed across categories of vascular variants as observed in seed plants.
Table S4. List of orders and families of seed plants with vascular variants in stems, including anatomical patterns and references.

## Sheet: Table S1 - Terminology
Term	Language	Source
Anomalous secondary growth	English	Artschwager 1920; Esau 1965
Anomalous secondary thickening	English	Haberlandt 1914; Metcalfe & Chalk 1957
Anomalous structure	English	Eames & MacDaniels 1925; Solereder 1908; Esau 1965
Anomalous thickening	English	De Bary 1884
Cambial variants	English	Carlquist 1988
Vascular variants	English	This study
Structure anormale	French	Netto 1863; Chodat & Roulet 1892; Obaton 1960
Anomale Dickenwachsthum	German	Schulz 1884
Anomalen Structur	German	Schenck 1893
Anomalen Holzbildungen	German	Krüger 1884
Anomalischer Holzbildung	German	Treviranus 1847
Anomalie di struttura	Italian	Avetta 1887
Crescimento secundário anômalo	Portuguese	Tamaio and Angyalossy 2009
Estruturas anômalas	Portuguese	Apezzato-da-Glória 2006; Tamaio and Angyalossy 2009
Estruturas não-usuais	Portuguese	Apezzato-da-Glória 2006
Variações cambiais	Portuguese	Araújo & Costa 2007; Tamaio and Angyalossy 2009
АНОМАЛЬНОЕ BTOPИЧHOE УTOЛЩEHИE	Russian	Timonin 2011
Crescimiento cambial atípico	Spanish	Bodnar & Coturel 2012
Variantes cambiales	Spanish	Borniego & Cabanillas 2014; Cabanillas 2016

## Sheet: Table S2 - Glossary
Term	Synonyms	Definition
Asymetrical stem		Non-cilindrical stems; a pattern of cambial variant
Atactostele	Monocot cyclostele	A stele formed by vascular bundles scattered in the stem as seen in cross section; typical of monocots
Atypical vascular growth		Any ontogeny deviating from a typical, ancestral ontogeny
Axial vascular elements in segments	Axial elements in plates; axial vascular elements in radial segments	Stems in which large rays separate secondary xylem and phloem in seemingly equal segments; a pattern of cambial variant
Bicollateral bundle		Vascular bundle with phloem on both sides of the xylem; a pattern of procambial variant
Cable structure		Stems with multiple vascular cylinders; typical of Sapindaceae lianas
Compound stem	Compound vascular cylinder; compound xylem mass	Stem formed by a central vascular cylinder surrounded by multiple peripheral cylinders derived from unusual procambial patterning; a pattern of procambial variant
Continuous procambium	Continuous concentric procambium	A ring of procambial cells which originates eustele-like vascular bundles delimiting the pith; also observed in polycyclic eustesle such as in Nyctaginaceae
Corded stem	Corded vascular cylinder; corded xylem mass	De novo cambia produce additional vascular tissue usually as cylinders; typical of Thinouia (Sapindaceae); a pattern of ectopic cambia
Differential cambial activity		Atypical cambial activity producing vascular tissues at unusual and/or heterogenous rates
Divided stem	Divided vascular cylinder; divided xylem mass	Stems with 5-7 vascular cylinders, each derived from a cambium delimited in the lobes; a central vascular cylinder may develop secondarily; a pattern of procambial variant
Ectopic cambia	Accessory cambia; de novo cambium; neo-formed cambium; neocambium	Denotes the production of one or more cambia formed in an unsual location; broadly applied to characterize a vascular variant category that includes anatomical patterns with de novo cambia
Eustele	Cyclostele	A stele derived from discrete procambial strands describing a circular outline in cross section; the putative stele in the ancestor of the lignophytes
External vascular cylinders		Vascular fascicles (vascular bundles with secondary growth) located outside the vascular cylinder; typical of Piperaceae
Extra-fascicular cambium		Cambium formed independent of the vascular bundles of the eustele; no typical cambium is formed
Fissured stem	Fissured vascular cylinder; dispersed xylem; cleft xylem mass; cleaved xylem	Characterized by the formation of a dissected vascylar system due to different anatomical processes (e.g., parenchyma proliferation); a pattern of cambial variant
Intraxylary cambium	Internal cambium; intraxylary phloem cambium; perimedullary cambium	Cambium developed at the perimedullary region which produces intraxylary phloem; possibly, this cambium may derive from procambial cells or from dedifferentiation of mature pith cells
Interxylary cambia		Formation of new cambia from xylem axial parenchyma in some Malpighiaceae
Interxylary phloem	Included phloem; interxylary phloem strands	Characterized by the formation of strands of secondary phloem (phloem islands) embedded within the secondary xylem; different ontogenies generate this pattern; a pattern of cambial variant
Intraxylary phloem		Characterized by the formation of phloem internally to the primary xylem; it may include the formation of a de novo cambium
Lobed stem		Stem characterized by lobes and furrows; a type of asymetrical stems; a pattern of cambial variant
Medullary bundles		Vascular bundles scattered in the pith derived from vascular leaf/bud traces in non-monocots; comprise the polycyclic eustele; a pattern of procambial variant
Medullary vascular tissue	Medullary vascular system	Conducting vascular tissue in the pith; comprises tissues derived from disparate developmental processes; term applied for both living and fossil plants
Multiple cambia		Anatomical patterns derived from ectopic cambia develop more than one active cambium; it can be also derived from procambial variants forming multiple vascular cylinders
Neoformations	Neo-formed vascular tissue; neo-formed peripheral vascular strand	New vascular tissues formed from a de novo cambium usually as circular units; a pattern of ectopic cambia
Perimedullary phloem		A type of intraxylary phloem
Peripheral vascular cylinder		Vascular cylinders produced in addition to the regular cylidner; mostly known from the divided and compound stems
Phloem wedges	Xylem furrowed by phloem wedges	Anatomical patterns formed by increased production of phloem in some sectors of the cambium generates phloem arcs or wedges; a pattern of cambial variant
Polycyclic eustele		Eustele formed by medullary bundles
Primary Thickening Meristem	Procambium	Vascular meristem occurring in the shoots of monocots generating the atactostele, a pattern of procambial variant
Procambium		Vascular meristem that generates primary vascular tissues; precursor of the vascular cambium
Secondary growth		The production of vascular tissues by a lateral, secondary vascular meristem (e.g., cambium, monocot cambium)
Secondary Thickening Meristem	Monocot cambium	Lateral vascular meristem that divide bidirectionally, adding secondary vascular bundles, and parenchyma to both the cortex and the central cylinder; a pattern of cambial variant
Siphonostele		A stele that develops from a hollow cylinder of procambium
Successive cambia	Supernumerary cambia; accessory cambia	Anatomical pattern formed by new vascular tissues formed from a de novo cambium; vascular tissue are usually organized in rings or fragments with usual or inverted polarity; a pattern of ectopic cambia
Tertiary growth		In the context of vascular variants, may denote vascular tissues derived from a "tertiary meristem", which can be defined as a vascular meristem originated from parenchymatic tissues (i.e., ectopic cambia). The term is also applied to describe the development of storage organs which, however, include both vascular and non-vascular processes.
Typical cambium	Cylindrical vascular cambium; regular cambium	Bifacial vascular cambium originated from the eustele
Typical growth		The typical development of seed plants formed by an eustele + a bifacial single cambium
Typical secondary growth	Regular growth	A bifacial cambium produces secondary xylem inwards and secondary phloem outwards at homogeneous rates; this process generates a single vascular cylinder; the putative mode of secondary growth in the ancestor of the lignophytes
Typical vascular cylinder	Central vascular cylinder; regular cylinder	The vascular cylinder of secondary xylem surrounded by secondary phloem derived from a typical cabium
Variant cambium	Atypical cambium	Any cambium other than the typical cambium derived from the eustele
Variant phloem		Secondary phloem produced by any variant cambium
Variant xylem		Secondary xylem produced by any variant cambium
Vascular cambium		Lateral meristem formed by cambial initial and their derivatives which differentiates into secondary xylem and secondary phloem
Vascular cylinder		Cylinder of xylem and phloem in the axis derived from procambium + cambium development; this definition differs from Evert (2006), which restricts the term to the stele
Vascular fascicle		Vascular bundles after secondary growth; it occurs, for instance, on isolated bundles in polycyclic eusteles

## Sheet: Table S3 - Anatomical patterns
Vascular variant	Anatomical pattern	Notes
Procambial variant	Atactostele
	Bicollateral bundles
	Compound stem	Distinct developmental pathways generate compound stems (see text)
	Divided stem
	External vascular cylinders
	Intraxylary phloem	Distinct developmental pathways generate this intraxylary phloem (see text; also see Rajput et al., 2022)
	Medullary bundles
	Siphonostele	There are different types of siphonosteles (see Tomescu 2021)
Cambial variant	Non-cylindrical stem	This type includes patterns such as angular, flattened, lobed, star-shaped etc.; see also Luna-Márquez et al. 2021)
	Axial vascular elements in segments
	Fissured stem	Distinct developmental pathways generate this fissured stems (see Cabanillas et al., 2017)
	Interxylary phloem	Distinct developmental pathways generate this interxylary phloem (see Angyalossy et al., 2016)
	Phloem wedges
	Raylessness	See Frankiewicz & Oskolski (2023) for additional developmental details on this pattern.
Ectopic cambia	Corded stem
	Interxylary cambia
	Intraxylary phloem (with internal cambium)
	Neoformations
	Monocot cambium
	Successive cambia

## Sheet: Table S4 - Distribution of VV
	Order	Family	Vascular variants	Anatomical pattern	References
Gymnosperms	Cycadales	Cycadaceae	Ectopic cambia	Successive cambia	De Bary 1884; Carlquist 2007
	Cycadales	Zamiaceae	Procambial variants	Medullary bundles	De Bary 1884; Worsdell 1901, 1906
	Cycadales	Zamiaceae	Ectopic cambia	Successive cambia	Worsdell 1906
	Ephedrales	Ephedraceae	Cambial variants	Non-cylindrical stem	Cabanillas et al. 2014
	Gnetales	Gnetaceae	Ectopic cambia	Successive cambia	De Bary 1884; Carlquist 2007
	Welwitschiales	Welwitschiaceae	Ectopic cambia	Successive cambia	De Bary 1884; Carlquist 2007
Angiosperms	Apiales	Apiaceae	Procambial variants	Medullary bundles	Lambeth 1940
	Apiales	Apiaceae	Cambial variants	Raylessness	Frankiewicz & Oskolski 2023
	Apiales	Araliaceae	Procambial variants	Medullary bundles	De Bary 1884
	Arecales	Arecaceae	Ectopic cambia	Monocot cambium	Botânico & Angyalossy 2013
	Asparagales	Asparagaceae	Ectopic cambia	Monocot cambium	Jura-Morawiec et al. 2015
	Brassicales	Brassicaceae	Procambial variants	Medullary bundles	Metcalfe & Chalk 1983
	Brassicales	Brassicaceae	Cambial variants	Raylessness	Frankiewicz & Oskolski 2023
	Brassicales	Capparaceae	Cambial variants	Phloem wedges	Acevedo-Rodríguez 2015 onwards
	Asterales	Asteraceae	Procambial variants	Medullary bundles	Haberlandt 1914; Davis 1961; Metcalfe & Chalk 1983
	Asterales	Asteraceae	Cambial variants	Axial vascular elements in segments	Angyalossy et al. 2015
	Asterales	Asteraceae	Cambial variants	Phloem wedges	Angyalossy et al. 2015
	Asterales	Asteraceae	Procambial variants	Intraxylary phloem	Haberlandt 1914; Davis 1961; Metcalfe & Chalk 1983
	Asterales	Asteraceae	Ectopic cambia	Successive cambia	Carlquist 2007; Schweingruber et al. 2020
	Asterales	Campanulaceae	Procambial variants	Intraxylary phloem	Haberlandt 1914; Metcalfe & Chalk 1983
	Asterales	Goodeniaceae	Procambial variants	Medullary bundles	Metcalfe & Chalk 1983
	Caryophyllales	Agdestidaceae	Ectopic cambia	Successive cambia	Carlquist 2010
	Caryophyllales	Aizoaceae	Ectopic cambia	Successive cambia	Carlquist 2010
	Caryophyllales	Amaranthaceae	Procambial variants	Medullary bundles	De Bary 1884; Metcalfe & Chalk 1983
	Caryophyllales	Amaranthaceae	Cambial variants	Interxylary phloem	Cunha Neto et al. 2021
	Caryophyllales	Amaranthaceae	Ectopic cambia	Successive cambia	Carlquist 2010
	Caryophyllales	Barbeuiaceae	Ectopic cambia	Successive cambia	Carlquist 2010
	Caryophyllales	Basellaceae	Ectopic cambia	Successive cambia	Carlquist 2010
	Caryophyllales	Cactaceae	Procambial variants	Medullary bundles	Mauseth 1993
	Caryophyllales	Caryophyllaceae	Ectopic cambia	Successive cambia	Carlquist 2010
	Caryophyllales	Caryophyllaceae	Procambial variants	Intraxylary phloem	Carlquist 2001
	Caryophyllales	Chenopodiaceae	Procambial variants	Medullary bundles	De Bary 1884; Metcalfe & Chalk 1983
	Caryophyllales	Chenopodiaceae	Ectopic cambia	Successive cambia	Carlquist 2010
	Caryophyllales	Dioncophyllaceae	Ectopic cambia	Successive cambia	Carlquist 2010
	Caryophyllales	Droseraceae	Procambial variants	Medullary bundles	DeBuhr 1977
	Caryophyllales	Frankeniaceae	Ectopic cambia	Successive cambia	Carlquist 2001
	Caryophyllales	Halophytaceae	Ectopic cambia	Successive cambia	Carlquist 2010
	Caryophyllales	Nepenthaceae	Procambial variants	Medullary bundles	Schwallier 2017
	Caryophyllales	Nyctaginaceae	Procambial variants	Medullary bundles	Cunha Neto et al. 2020
	Caryophyllales	Nyctaginaceae	Cambial variants	Interxylary phloem	Cunha Neto et al. 2021
	Caryophyllales	Nyctaginaceae	Ectopic cambia	Successive cambia	Cunha Neto et al. 2022
	Caryophyllales	Petiveriaceae	Procambial variants	Medullary bundles	Cunha Neto et al. 2020
	Caryophyllales	Petiveriaceae	Ectopic cambia	Successive cambia	Carlquist 2010
	Caryophyllales	Phytolaccaceae	Ectopic cambia	Successive cambia	Carlquist 2010
	Caryophyllales	Plumbaginaceae	Procambial variants	Intraxylary phloem	Haberlandt 1914; Carlquist & Boggs 1996
	Caryophyllales	Polygonaceae	Procambial variants	Intraxylary phloem	Maheshwari 1929; Joshi 1936; Carlquist 2003
	Caryophyllales	Polygonaceae	Cambial variants	Raylessness	Frankiewicz & Oskolski 2023
	Caryophyllales	Polygonaceae	Ectopic cambia	Successive cambia	Carlquist 2010
	Caryophyllales	Rhabdodendraceae	Ectopic cambia	Successive cambia	Carlquist 2010
	Caryophyllales	Sarcobataceae	Ectopic cambia	Successive cambia	Carlquist 2010
	Caryophyllales	Simmondsiaceae	Ectopic cambia	Successive cambia	Carlquist 2010
	Caryophyllales	Stegnospermataceae	Ectopic cambia	Successive cambia	Carlquist 2010
	Celastrales	Celastraceae	Cambial variants	Non-cylindrical stem	Angyalossy et al. 2015
	Celastrales	Celastraceae	Ectopic cambia	Interxylary phloem	Angyalossy et al. 2015
	Celastrales	Celastraceae	Ectopic cambia	Successive cambia	Angyalossy et al. 2015
	Cucurbitales	Begoniaceae	Procambial variants	Medullary bundles	de Bary 1884; Haberlandt 1914; Metcalfe & Chalk 1983
	Cucurbitales	Begoniaceae	Cambial variants	Axial vascular elements in segments	Angyalossy et al. 2015
	Cucurbitales	Begoniaceae	Cambial variants	Non-cylindrical stem	Angyalossy et al. 2015
	Cucurbitales	Cucurbitaceae	Procambial variants	Medullary bundles	Haberlandt 1914; Metcalfe & Chalk 1983
	Cucurbitales	Cucurbitaceae	Procambial variants	Bicollateral bundles	Patil et al., 2011; Carquist 2012
	Cucurbitales	Cucurbitaceae	Cambial variants	Axial vascular elements in segments	Angyalossy et al. 2015
	Cucurbitales	Cucurbitaceae	Cambial variants	Interxylary phloem	Angyalossy et al. 2015
	Cucurbitales	Cucurbitaceae	Ectopic cambia	Intraxylary phloem	Patil et al. 2011
	Cucurbitales	Cucurbitaceae	Ectopic cambia	Successive cambia	Angyalossy et al. 2015
	Dilleniales	Dilleniaceae	Cambial variants	Axial vascular elements in segments	Angyalossy et al. 2015
	Dilleniales	Dilleniaceae	Ectopic cambia	Successive cambia	Angyalossy et al. 2015
	Ericales	Actinidaceae	Cambial variants	Axial vascular elements in segments	Yang et al. 2020
	Ericales	Marcgraviaceae	Cambial variants	Non-cylindrical stem	Angyalossy et al. 2015
	Ericales	Primulaceae	Procambial variants	Medullary bundles	de Bary 1884
	Fabales	Fabaceae	Cambial variants	Non-cylindrical stem	Angyalossy et al. 2015
	Fabales	Fabaceae	Cambial variants	Fissured stem	Angyalossy et al. 2015
	Fabales	Fabaceae	Cambial variants	Interxylary phloem	Angyalossy et al. 2015
	Fabales	Fabaceae	Cambial variants	Phloem wedges	Angyalossy et al. 2015
	Fabales	Fabaceae	Procambial variants	Intraxylary phloem	Angyalossy et al. 2015
	Fabales	Fabaceae	Ectopic cambia	Successive cambia	Angyalossy et al. 2015
	Fabales	Polygalaceae	Ectopic cambia	Successive cambia	Angyalossy et al. 2015
	Fagales	Betulaceae	Procambial variants	Medullary bundles	Metcalfe & Chalk 1983
	Fagales	Casuarinaceae	Procambial variants	Medullary bundles	Philipson and Balfour 1963
	Gentianales	Apocynaceae	Procambial variants	Intraxylary phloem	Patil & Rajput 2008; Gondaliya & Rajput 2017
	Gentianales	Apocynaceae	Cambial variants	Non-cylindrical stem	Angyalossy et al. 2015
	Gentianales	Apocynaceae	Cambial variants	Interxylary phloem	Angyalossy et al. 2015
	Gentianales	Apocynaceae	Cambial variants	Axial vascular elements in segments	Angyalossy et al. 2015
	Gentianales	Apocynaceae	Cambial variants	Phloem wedges	Angyalossy et al. 2015
	Gentianales	Apocynaceae	Procambial variants	Intraxylary phloem	Metcalfe & Chalk 1983
	Gentianales	Gelsemiaceae	Cambial variants	Interxylary phloem	Acevedo-Rodríguez 2015 onwards
	Gentianales	Gentianaceae	Procambial variants	Intraxylary phloem	Metcalfe & Chalk 1983; Dalvi et al. 2014
	Gentianales	Gentianaceae	Cambial variants	Interxylary phloem	Angyalossy et al. 2015
	Gentianales	Loganiaceae	Procambial variants	Medullary bundles	Metcalfe & Chalk 1983
	Gentianales	Loganiaceae	Cambial variants	Interxylary phloem	Angyalossy et al. 2015
	Gentianales	Rubiaceae	Cambial variants	Non-cylindrical stem	Angyalossy et al. 2015
	Gentianales	Rubiaceae	Cambial variants	Phloem wedges	Angyalossy et al. 2015
	Gentianales	Rubiaceae	Ectopic cambia	Neoformations	Carlquist 2001; Leal et al. 2020
	Geraniales	Geraniaceae	Procambial variants	Intraxylary phloem	Haberlandt 1914
	Geraniales	Melianthaceae	Procambial variants	Medullary bundles	Metcalfe & Chalk 1983
	Gunnerales	Gunneraceae	Procambial variants	Medullary bundles	de Bary 1884; Metcalfe & Chalk 1983
	Icacinales	Icacinaceae	Procambial variants	Medullary bundles	Metcalfe & Chalk 1983
	Icacinales	Icacinaceae	Cambial variants	Non-cylindrical stem	Angyalossy et al. 2015
	Icacinales	Icacinaceae	Cambial variants	Interxylary phloem	Angyalossy et al. 2015
	Icacinales	Icacinaceae	Cambial variants	Phloem wedges	Angyalossy et al. 2015
	Icacinales	Icacinaceae	Cambial variants	Fissured stem	Angyalossy et al. 2015
	Icacinales	Icacinaceae	Ectopic cambia	Successive cambia	Angyalossy et al. 2015
	Lamiales	Acanthaceae	Procambial variants	Medullary bundles	Seago 2020
	Lamiales	Acanthaceae	Cambial variants	Fissured stem	Angyalossy et al. 2015
	Lamiales	Acanthaceae	Cambial variants	Interxylary phloem	Angyalossy et al. 2015
	Lamiales	Acanthaceae	Procambial variants	Intraxylary phloem	Metcalfe & Chalk 1983
	Lamiales	Acanthaceae	Ectopic cambia	Successive cambia	Angyalossy et al. 2015
	Lamiales	Bignoniaceae	Cambial variants	Fissured stem	Angyalossy et al. 2015
	Lamiales	Bignoniaceae	Cambial variants	Phloem wedges	Angyalossy et al. 2015
	Lamiales	Bignoniaceae	Procambial variants	Intraxylary phloem	Carlquist 2001; Rajput et al. 2018
	Lamiales	Gesneriaceae	Procambial variants	Medullary bundles	Metcalfe & Chalk 1983
	Lamiales	Lamiaceae	Ectopic cambia	Successive cambia	Carlquist 2001
	Lamiales	Orobanchaceae	Procambial variants	Intraxylary phloem	Metcalfe & Chalk 1983
	Lamiales	Plantaginaceae	Procambial variants	Intraxylary phloem	Metcalfe & Chalk 1983
	Lamiales	Verbenaceae	Procambial variants	Medullary bundles	Metcalfe & Chalk 1983
	Lamiales	Verbenaceae	Cambial variants	Non-cylindrical stem	Angyalossy et al. 2015
	Laurales	Calycanthaceae	Procambial variants	Medullary bundles	de Bary 1884; Worsdell 1908
	Malpighiales	Caryocaraceae	Procambial variants	Intraxylary phloem	Carlquist 2001
	Malpighiales	Euphorbiaceae	Procambial variants	Intraxylary phloem	Hayden & Hayden 1994
	Malpighiales	Euphorbiaceae	Ectopic cambia	Ectopic cambia	Angyalossy et al. 2015
	Malpighiales	Malpighiaceae	Cambial variants	Non-cylindrical stem	Angyalossy et al. 2015
	Malpighiales	Malpighiaceae	Cambial variants	Fissured stem	Angyalossy et al. 2015
	Malpighiales	Malpighiaceae	Cambial variants	Interxylary phloem	Angyalossy et al. 2015
	Malpighiales	Malpighiaceae	Cambial variants	Phloem wedges	Angyalossy et al. 2015
	Malpighiales	Malpighiaceae	Ectopic cambia	Successive cambia	Angyalossy et al. 2015
	Malpighiales	Malpighiaceae	Ectopic cambia	Interxylary cambia	Pace et al. 2018
	Malpighiales	Ochnaceae	Procambial variants	Medullary bundles	Metcalfe & Chalk 1983
	Malpighiales	Passsifloraceae	Cambial variants	Phloem wedges	Angyalossy et al. 2015
	Malpighiales	Passsifloraceae	Ectopic cambia	Successive cambia	Angyalossy et al. 2015
	Malpighiales	Trigoniaceae	Procambial variants	Medullary bundles	Metcalfe & Chalk 1983
	Malpighiales	Trigoniaceae	Cambial variants	Phloem wedges	Acevedo-Rodríguez 2015 onwards
	Malvales	Malvaceae	Procambial variants	Medullary bundles	Metcalfe & Chalk 1957
	Malvales	Malvaceae	Cambial variants	Non-cylindrical stem	Gama & Oskolski 2021; Luna-Márquez et al. 2021
	Malvales	Thymelaeaceae	Cambial variants	Interxylary phloem	Luo et al. 2018
	Malvales	Thymelaeaceae	Procambial variants	Intraxylary phloem	Luo et al. 2019
	Malvales	Thymelaeaceae	Ectopic cambia	Successive cambia	Carlquist 2001
	Myrtales	Combretaceae	Cambial variants	Non-cylindrical stem	Angyalossy et al. 2015
	Myrtales	Combretaceae	Cambial variants	Interxylary phloem	Angyalossy et al. 2015
	Myrtales	Combretaceae	Ectopic cambia	Intraxylary phloem	Zózimo et al. 2011; Angyalossy et al. 2015
	Myrtales	Combretaceae	Ectopic cambia	Ectopic cambia	Angyalossy et al. 2015
	Myrtales	Lythraceae	Procambial variants	Intraxylary phloem	Metcalfe & Chalk 1957
	Myrtales	Myrtaceae	Procambial variants	Bicollateral bundles	Metcalfe & Chalk 1957
	Myrtales	Myrtaceae	Procambial variants	Medullary bundles	Metcalfe & Chalk 1983
	Myrtales	Melastomataceae	Procambial variants	Medullary bundles	Haberlandt 1914; Naranjo et al., 2018
	Nymphaeales	Cabombaceae	Procambial variants	Medullary bundles	Yang et al. 2020
	Nymphaeales	Nymphaeaceae	Procambial variants	Medullary bundles	de Bary 1884; Weidlich 1980; Simpson 2010
	Oxalidales	Connaraceae	Ectopic cambia	Successive cambia	Angyalossy et al. 2015
	Piperales	Aristolochiaceae	Procambial variants	Medullary bundles	Metcalfe & Chalk 1983
	Piperales	Aristolochiaceae	Cambial variants	Non-cylindrical stem	Angyalossy et al. 2015
	Piperales	Aristolochiaceae	Cambial variants	Axial vascular elements in segments	Angyalossy et al. 2015
	Piperales	Piperaceae	Procambial variants	Medullary bundles	Haberlandt 1914; Ravindran & Remashree 1998
	Piperales	Piperaceae	Cambial variants	Axial vascular elements in segments	Angyalossy et al. 2015
	Piperales	Piperaceae	Ectopic cambia	Ectopic cambia	Angyalossy et al. 2015
	Proteales	Nelumbonaceae	Procambial variants	Medullary bundles	Simpson 2019; Trang et al. 2019
	Ranunculales	Berberidaceae	Procambial variants	Medullary bundles	de Bary 1884
	Ranunculales	Lardizabalaceae	Cambial variants	Axial vascular elements in segments	Yang et al. 2020
	Ranunculales	Menispermaceae	Cambial variants	Axial vascular elements in segments	Angyalossy et al. 2015
	Ranunculales	Menispermaceae	Cambial variants	Non-cylindrical stem	Angyalossy et al. 2015
	Ranunculales	Menispermaceae	Ectopic cambia	Intraxylary phloem	Angyalossy et al. 2015
	Ranunculales	Menispermaceae	Ectopic cambia	Successive cambia	Angyalossy et al. 2015
	Ranunculales	Papaveraceae	Procambial variants	Medullary bundles	Haberlandt 1914
	Ranunculales	Ranunculaceae	Procambial variants	Medullary bundles	Haberlandt 1914
	Rosales	Moraceae	Cambial variants	Non-cylindrical stem	Angyalossy et al. 2015
	Rosales	Rosaceae	Procambial variants	Medullary bundles	Holwill 1950
	Rosales	Ulmaceae	Cambial variants	Non-cylindrical stem	Angyalossy et al. 2015
	Santalales	Balanophoraceae	Procambial variants	Intraxylary phloem	de Bary 1884
	Santalales	Loranthaceae	Ectopic cambia	Successive cambia	Wilson & Calvin 1996
	Santalales	Misodendraceae	Procambial variants	Intraxylary phloem	Metcalfe & Chalk 1983; Calquist 1985
	Santalales	Santalaceae	Ectopic cambia	Successive cambia	Wilson & Calvin 1996
	Sapindales	Burseraceae	Procambial variants	Medullary bundles	Metcalfe & Chalk 1983
	Sapindales	Sapindaceae	Procambial variants	Compound stem	Lopes et al. 2017
	Sapindales	Sapindaceae	Procambial variants	Divided stem	Pace et al. 2022
	Sapindales	Sapindaceae	Cambial variants	Non-cylindrical stem	Pace et al. 2022
	Sapindales	Sapindaceae	Cambial variants	Fissured stem	Pace et al. 2022
	Sapindales	Sapindaceae	Cambial variants	Phloem wedges	Pace et al. 2022
	Sapindales	Sapindaceae	Procambial variants	Intraxylary phloem	Metcalfe & Chalk 1983; Araújo & Costa 2006
	Sapindales	Sapindaceae	Ectopic cambia	Corded stem	Pace et al. 2022
	Sapindales	Sapindaceae	Ectopic cambia	Successive cambia	Cunha Neto et al. 2018
	Saxifragales	Saxifragaceae	Procambial variants	Medullary bundles	Metcalfe & Chalk 1983
	Solanales	Convolvulaceae	Procambial variants	Medullary bundles	Pant & Bhatnagar 1975; Metcalfe & Chalk 1983
	Solanales	Convolvulaceae	Cambial variants	Phloem wedges	Angyalossy et al. 2015
	Solanales	Convolvulaceae	Cambial variants	Interxylary phloem	Angyalossy et al. 2015
	Solanales	Convolvulaceae	Cambial variants	Fissured stem	Angyalossy et al. 2015
	Solanales	Convolvulaceae	Ectopic cambia	Successive cambia	Angyalossy et al. 2015
	Solanales	Convolvulaceae	Procambial variants	Intraxylary phloem	Metcalfe & Chalk 1983
	Solanales	Solanaceae	Procambial variants	Medullary bundles	Metcalfe & Chalk 1983
	Vitales	Vitaceae	Cambial variants	Non-cylindrical stem	Angyalossy et al. 2015
	Vitales	Vitaceae	Cambial variants	Axial vascular elements in segments	Angyalossy et al. 2015
	Vitales	Vitaceae	Cambial variants	Fissured stem	Angyalossy et al. 2015
	Vitales	Vitaceae	Ectopic cambia	Successive cambia	Angyalossy et al. 2015

## Sheet: References
References
Acevedo-Rodríguez P. 2015. Lianas and climbing plants of the Neotropics. https://naturalhistory.si.edu/research/botany/research/lianas-and-climbing-plants-neotropics.
Angyalossy V, Angeles G, Pace MR, et al. 2012. An overview of the anatomy, development and evolution of the vascular system of lianas. Plant Ecology and Diversity 5: 167–182.
Angyalossy V, Angeles G, Pace M, Lima AC. 2015. Liana anatomy: a broad perspective on structural evolution of the vascular system. In: Schnitzer SA, Bongers F, Burnham RJ, eds. Ecology of lianas. Chinchester: JohnWiley & Sons, Ltd, 253–287.
Angyalossy V, Pace MR, Evert RF, et al. 2016. IAWA list of microscopic bark features. IAWA Journal 37: 517–615.
Appezzato-da- Glória B, Carmello-Guerreiro SM. 2006. Anatomia Vegetal. Viçosa: Editora UFV.
Araújo GUC, Costa CG. 2006. Cambial variant in the stem of Serjania corrugata (Sapindaceae). IAWA Journal 27: 269–280.
Avetta C. 1887. Contribuzione allo studio delle anomalie di struttura nelle radici delle dicotiledoni. Annuario del R. Istituto botanico di Roma.
Borniego ML, Cabanillas PA. 2014. Desarrollo de la variante cambial en Serjania meridionalis (Sapinda-ceae, Paullinieae). Darwiniana 2: 144–153.
Botânico MP, Angyalossy V. 2013. Is the secondary thickening in palms always diffuse? Anais da Academia Brasileira de Ciencias 85: 1461–1472.
Cabanillas PA, Pace MR, Angyalossy V. 2017. Structure and ontogeny of the fissured stems of Callaeum (Malpighiaceae). IAWA Journal 38: 49–66.
Carlquist S, Boggs CJ. 1996. Wood anatomy of plumbaginaceae. Journal of the Torrey Botanical Society 123: 135–147.
Carlquist S. 2001. Comparative wood anatomy. Systematic, ecological and evolutionary aspects of dicotyledon wood. Berlin: Springer Verlag.
Carlquist S. 2007. Successive cambia revisited: ontogeny, histology, diversity, and functional significance. The Journal of the Torrey Botanical Society 134: 301–332.
Carlquist S. 2010. Caryophyllales: A key group for understanding wood anatomy character states and their evolution. Botanical Journal of the Linnean Society 164: 342–393.
Carlquist S. 2012. Monocot Xylem Revisited: New Information, New Paradigms. Botanical Review 78: 87–153.
Chodat R, Roulet Ch. 1892. Structure anormale de la tige de Thunbergia laurifolia. Archives des Sciences Physiques et Naturelles.
Cunha Neto IL, Martins FM, Somner GV, Tamaio N. 2018. Successive cambia in liana stems of Paullinieae and their evolutionary significance in Sapindaceae. Botanical Journal of the Linnean Society 186: 66–88.
Cunha Neto IL, Pace MR, Angyalossy V. 2021. A new interpretation of the successive cambia of some nyctaginaceae as interxylary phloem. International Journal of Plant Sciences 182: 620–637.
Cunha Neto IL, Pace MR, Hernández-Gutiérrez R, Angyalossy V. 2022. Linking the Evolution of Development of Stem Vascular System in Nyctaginaceae and Its Correlation to Habit and Species Diversification. EvoDevo 13: 1–24.
Davis EL. 1961. Medullary bundles in the genus Dahlia and their possible origin. American Journal of Botany 48: 108–113.
DeBuhr LE. 1977. Sectional reclassification of Drosera subgenus Ergaleium (Droseraceae). Australian Journal of Botany 25: 209–218.
De Bary A. 1884. Comparative anatomy of the vegetative organs of the phanerogams and ferns. Oxford: Clarendon Press.
Eames AJ, MacDaniels LH. 1925. An introduction to plant anatomy. McGraw–Hill Book Co.
Esau K. 1965. Plant Anatomy. New York: John Wiley & Sons, Inc.
Evert RF. 2006. Esau’s plant anatomy: meristems, cells and tissues of the plant body – their structure, function and development. Hoboken: Wiley.
Frankiewicz KE, Oskolski AA. 2023. Raylessness and paedomorphosis: losses and gains of xylem rays en route from procambium to vascular cambium. IAWA Journal: 1–15.
Gama G, Oskolski A. 2021. Stem anatomy of Grewia caffra (Malvaceae): an uncommon cambial variant in the order Malvales. Plant Systematics and Evolution 307: 21.
Gondaliya AD, Rajput KS. 2017. Stem anatomy and development of inter- and intraxylary phloem in Leptadenia pyrotechnica (Forssk.) Decne. (Asclepiadaceae). Plant Biosystems 151: 855–865.
Haberlandt GFJ. 1914. Physiological plant anatomy. London: Macmillan Co.
Hayden SM, Hayden WJ. 1994. Stem Development, Medullary Bundles, and Wood Anatomy of Croton Glandulosus Var. Septentrionalis (Euphorbiaceae). IAWA Journal 15: 51–63.
Holwill PJA. 1950. Occurrence of medullary bundles in the Apple shoot. Nature 165: 156–157.
Isnard S, Prosperi J, Wanke S, et al. 2012. Growth form evolution in Piperales and its Relevance for understanding angiosperm diversification: An integrative approach combining plant architecture, anatomy, and biomechanics. International Journal of Plant Sciences 173: 610–639.
Jacques FMB, De Franceschi D. 2007. Menispermaceae wood anatomy and cambial variants. IAWA Journal 28: 139–172.
Joshi AC. 1936. The Anatomy of Rumex with Special Reference to the Morphology of the Internal Bundles and the Origin of the Internal Phloem in the Polygonaceae. American Journal of Botany 23: 362.
Jura-Morawiec J, Tulik M, Iqbal M. 2015. Lateral Meristems Responsible for Secondary Growth of the Monocotyledons: A Survey of the State of the Art. Botanical Review 81: 150–161.
Krüger O. 1884. Beitrag zur Kenntniss der sog. anomalen Holzbildungen.
Lambeth EC. 1940. Ontogeny of Medullary Bundles in Apium graveolens. Botanical Gazette 102: 400–405.
Leal MOL, Nascimento LB do, Coutinho AJ, Tamaio N, Brandes AF das N. 2020. Development of external vascular cylinders (neoformations) in stems and roots of Chiococca alba (L.) Hitchc. (Rubiaceae). Flora: Morphology, Distribution, Functional Ecology of Plants 264.
Lopes WAL, De Souza LA, De Almeida OJG. 2017. Procambial and cambial variants in Serjania and Urvillea species (Sapindaceae: Paullinieae). Journal of the Botanical Research Institute of Texas 11: 421–432.
Luna-Márquez L, Sharber WV, Whitlock BA, Pace MR. 2021. Ontogeny, anatomical structure and function of lobed stems in the evolution of the climbing growth form in Malvaceae ( Byttneria Loefl.). Annals of Botany: 1–16.
Maheshwari P. 1929. Origin and development of the internal bundles in the stem of Rumex crispus. Journal of the Indian Botanical Society 8: 89–117.
Mauseth JD. 1993. Medullary Bundles and the Evolution of Cacti. American Journal of Botany 80: 928.
Metcalfe CR, Chalk L. 1957. Anatomy of the dicotyledons. Oxford: Clarendon Press.
Metcalfe CR, Chalk L. 1983. Anatomy of the dicotyledons. Vol. 2. Wood structure and conclusion of the general introduction. Oxford: Clarendon Press.
Naranjo JP, Torres M, Quijano MA. 2018. On growth habits and forms: The utility of stem anatomy to define growth habits of Melastomataceae. Acta Botanica Mexicana 2018: 1–45.
Netto L. 1863. Sur la structure anormale des tiges des Lianes. Annales des Sciences Naturelles; Botanique 4.
Obaton M. 1960. Les lianes ligneuses à structure anormale des forêts denses d’Afrique Occidentale. Annales des Sciences Naturelles Botanique et Biologie Végétale 12: 1–20.
Pace MR, Acevedo-Rodríguez P, Amorim AM, Angyalossy V. 2018. Ontogeny, structure and occurrence of interxylary cambia in Malpighiaceae. Flora: Morphology, Distribution, Functional Ecology of Plants 241: 46–60.
Pant DD, Bhatnagar S. 1975. Morphological studies in Argyreia Lour. (Convolvulaceae). Botanical Journal of the Linnean Society 70: 45–69.
Patil VS, Marcati CR, Rajput KS. 2011. Development of intra- and interxylary secondary phloem in Coccinia Indica (Cucurbitaceae). IAWA Journal 32: 475–491.
Rajput KS, Gondaliya AD, Lekhak MM, Yadav SR. 2018. Structure and Ontogeny of Intraxylary Secondary Xylem and Phloem Development by the Internal Vascular Cambium in Campsis radicans (L.) Seem. (Bignoniaceae). Journal of Plant Growth Regulation 37: 755–767.
Rajput KS, Kapadane KK, Ramoliya DG, Thacker KD, Gondaliya AD. 2022. Inter- and Intraxylary Phloem in Vascular Plants: A Review of Subtypes, Occurrences, and Development. Forests 13: 2174.
Ravindran PN, Remashree AB. 1998. Anatomy of Piper colubrinum Link. Journal of Spices and Aromatic Crops 7: 111–123.
Schenck H. 1893. Beiträge zur Biologie und Anatomie der Lianen im Besonderen der in Brasilien einheimische. Arten. 2 In: Schimper AFW, Fischer G, eds. Botanische Mittheilungen aus der Tropens. Jena: Gustav Fischer, .
Schulz P. 1884. Anatomische Studien Uber das anomale Dickenwachsthum von: Bignonia. Flora.
Schwallier R, Gravendeel B, De Boer H, et al. 2017. Evolution of wood anatomical characters in Nepenthes and close relatives of Caryophyllales. Annals of Botany 119: 1179–1193.
Schweingruber FH, Dvorský M, Börner E, Doležal J. 2020. Atlas of Stem Anatomy of Arctic and Alpine Plants Around the Globe. Cham, Switzerland.: Springer Nature.
Seago JL. 2020. Revisiting the occurrence and evidence of endodermis in angiosperm shoots. Flora 273: 151709.
Simpson MG. 2019. Plant Systematics. San Diego, USA: Elsevier Academic Press.
Solereder H. 1908. Systematic anatomy of the dicotyledons: a handbook for laboratories of pure and applied Botany. London: Clarendon Press.
Timonin AK. 2011. Anomalous secondary thickening of the root and stem in Centrosperms: Specific of morphofuntional plant evolution. Moscow: KMK Press (in Russ.).
Tomescu AMF. 2021. The stele – a developmental perspective on the diversity and evolution of primary vascular architecture. Biological Reviews 96: 1263–1283.
Trang NTQ, Hieuthao TT, Hong HTK. 2019. Study on the anatomical morphology of lotus varieties (Neluumbo nucifera Gaertn.) in Vietnam. Plant Cell Biotechnology and Molecular Biology 20: 95–105.
Treviranus LC. 1847. Ueber einige Arten anomalischer Holzbildung bei Dicotyledonen. Botanische Zeitung V: 377–381, 393–401.
Wilson CA, Calvin CL. 1996. Anatomy of the Dwarf Mistletoe Shoot System In: Hawksworth FG, Wiens D, eds. Dwarf mistletoes: biology, pathology, and systematics. United States Department of Agriculture, 95–112.
Worsdell WC. 1906. The Structure and Origin of the Cycadaceae. Annals of Botany os-20: 129–159.
Yang SZ, Chen PH, Chen YJ. 2014. Classification on Anomalous Structure of Lianas Stem. Classification on Anomalous Structure of Lianas Stem 67: 45–74.
Zózimo E, Tamaio N, Vieira RC. 2011. Development of intraxylary phloem in the stem of Combretum rotundifolium (combretaceae). IAWA Journal 32: 14–24.
